# Supplementary material for: Patterns of variation in equine strongyle community structure across age groups and gut compartments
Source: Parasit Vectors. 2023 Feb 11;16:64. doi: 10.1186/s13071-022-05645-5 (PMC9921056; doi:10.1186/s13071-022-05645-5)
Supplement: Supplementary file 1 — Additional file 1: Table S1. Linear regression modelling output of strongyle community diversity in Ukraine and Poland. [file 13071_2022_5645_MOESM1_ESM.xlsx]

## Sheet: Sheet1
Table S1. Linear regression modelling of community diversity in Ukraine and Poland
Response variable	Predictor	Type	Contrast	Estimate	Standard error	Degrees of freedom	t-value	P-value	Percentage of variance explained (%)
Species richness	Intercept	Intercept	N/A	8.21292	2.35142	167.179	3.493	0.000612	-
	Age	Fixed	Age	-0.13641	0.05444	176.62	-2.506	0.013124	4.76
	log(EPG+50)		log(EPG+50)	0.57148	0.33197	179.108	1.721	0.086894	1.01
	Sex		Male vs. Female	0.33282	0.53103	178.133	0.627	0.531634	0
	Farm	Random	N/A	-	-	-	-	-	47.3168
	Residuals	Residuals	N/A	-	-	-	-	-	46.9132
Gini Simpson	Intercept	Intercept	N/A	0.652675	0.0933	170.79	6.995	5.74e-11	-
	Age	Fixed	Age	-0.001927	0.002162	171.071	-0.891	0.374	0.63
	log(EPG+50)		log(EPG+50)	0.003042	0.013282	179.849	0.229	0.819	0
	Sex		Male vs. Female	0.033178	0.021253	178.749	1.561	0.12	0.56
	Farm	Random	N/A	-	-	-	-	-	45.0056
	Residuals	Residuals	N/A	-	-	-	-	-	54.9944
