# Supplementary material for: Patterns of variation in equine strongyle community structure across age groups and gut compartments
Source: Parasit Vectors. 2023 Feb 11;16:64. doi: 10.1186/s13071-022-05645-5 (PMC9921056; doi:10.1186/s13071-022-05645-5)
Supplement: Supplementary file 2 — Additional file 2: Table S2. Linear regression modelling output of strongyle species count in Ukraine operations. [file 13071_2022_5645_MOESM2_ESM.xlsx]

## Sheet: Sheet1
Table S2. Linear regression modelling output of strongyle species count in Ukraine operations
	Df	Sum of squares	Mean square	F-value	P-value	Percentage of variance explained (%)
log(EPG)	1	6.4	6.42	0.673	0.41404	3.33836
Age	1	97.5	97.47	10.216	0.00185	50.6838
Farm	7	552.2	78.88	8.268	5.8e-08	41.0171
Residuals	102	973.2	9.54	-	-	4.96074
