# Supplementary material for: Patterns of variation in equine strongyle community structure across age groups and gut compartments
Source: Parasit Vectors. 2023 Feb 11;16:64. doi: 10.1186/s13071-022-05645-5 (PMC9921056; doi:10.1186/s13071-022-05645-5)
Supplement: Supplementary file 3 — Additional file 5: Table S3. Predictive power of the co-occurrence modelling approach. [file 13071_2022_5645_MOESM3_ESM.xlsx]

## Sheet: Sheet1
Table S3. Model predictive performances for species co-occurrence modelling
Species	Model R2 for species Abundance data - Australia		Model AUC for species presence/absence data - Australia		Model R2 for species Abundance data - France		Model AUC for species presence/absence data - France
	Raw co-occurrence model	Residual co-occurrence model	Raw co-occurrence model	Residual co-occurrence model	Raw co-occurrence model	Residual co-occurrence model	Raw co-occurrence model	Residual co-occurrence model
C.acuticaudatum	0.983084	0.992508	0.876	0.863529	N/A	N/A	N/A	N/A
C.brevicapsulatus	0.775581	0.764885	0.798477	0.820797	N/A	N/A	N/A	N/A
C.calicatus	0.796967	0.80947	0.957516	0.889213	0.817646	0.942855	0.843878	0.811224
C.catinatum	0.838114	0.8325	0.979169	0.972145	0.783402	0.768423	0.887731	0.978009
C.coronatus	0.834244	0.783739	0.997115	0.902028	0.898715	0.801645	0.978612	0.95547
C.goldi	0.868894	0.872901	0.913029	0.846711	0.724121	0.498674	0.97512	0.972501
C.insignis	0.552747	0.479945	0.862759	0.874079	0.981236	0.995814	0.838788	0.848485
C.labiatus	0.865055	0.894616	0.929823	0.911249	0.736361	0.68415	0.809091	0.720455
C.labratus	0.825325	0.918848	0.924235	0.958824	0.958934	0.991384	0.894501	0.911336
C.leptostomum	0.969507	0.940701	0.962181	0.98038	0.997691	0.949478	0.862136	0.918447
C.longibursatus	0.784968	0.790719	0.987538	0.872302	0.799574	0.986215	0.895332	0.861386
C.minutus	0.754861	0.725045	0.885854	0.854939	0.919784	0.989353	0.970486	0.989583
C.nassatus	0.648075	0.636847	0.902056	0.93497	0.762985	0.83459	0.987365	0.98625
C.pateratum	0.953295	0.947737	0.916461	0.892757	N/A	N/A	N/A	N/A
S.edentatus	0.681995	0.588509	0.931746	0.934762	N/A	N/A	N/A	N/A
S.vulgaris	0.432463	0.0838459	0.898385	0.903914	N/A	N/A	N/A	N/A
T.serratus	0.780914	0.95766	0.945755	0.906947	0.403235	0.330617	0.741863	0.747475
C.tetracanthum	N/A	N/A	N/A	N/A	0.850704	0.775757	0.815306	0.776531
C.ultrajectinus	N/A	N/A	N/A	N/A	0.815767	0.913537	0.917526	0.894096
P.imparidentatum	N/A	N/A	N/A	N/A	0.540579	0.450282	0.916613	0.881707
