# Supplementary material for: Patterns of variation in equine strongyle community structure across age groups and gut compartments
Source: Parasit Vectors. 2023 Feb 11;16:64. doi: 10.1186/s13071-022-05645-5 (PMC9921056; doi:10.1186/s13071-022-05645-5)
Supplement: Supplementary file 12 — Additional file 10. Dataset 1. Strongyle species co-occurrence estimates derived from data collected in Normandy, France or Victoria State, Australia. [file 13071_2022_5645_MOESM12_ESM.xlsx]

## Sheet: Sheet1
Species	Model R2 for species Abundance data - Australia		Model AUC for species presence/absence data - Australia		Model R2 for species Abundance data - France		Model AUC for species presence/absence data - France
	Raw co-occurrence model	Residual co-occurrence model	Raw co-occurrence model	Residual co-occurrence model	Raw co-occurrence model	Residual co-occurrence model	Raw co-occurrence model	Residual co-occurrence model
C.acuticaudatum	0.983084	0.992508	0.876	0.863529	N/A	N/A	N/A	N/A
C.brevicapsulatus	0.775581	0.764885	0.798477	0.820797	N/A	N/A	N/A	N/A
C.calicatus	0.796967	0.80947	0.957516	0.889213	0.817646	0.942855	0.843878	0.811224
C.catinatum	0.838114	0.8325	0.979169	0.972145	0.783402	0.768423	0.887731	0.978009
C.coronatus	0.834244	0.783739	0.997115	0.902028	0.898715	0.801645	0.978612	0.95547
C.goldi	0.868894	0.872901	0.913029	0.846711	0.724121	0.498674	0.97512	0.972501
C.insignis	0.552747	0.479945	0.862759	0.874079	0.981236	0.995814	0.838788	0.848485
C.labiatus	0.865055	0.894616	0.929823	0.911249	0.736361	0.68415	0.809091	0.720455
C.labratus	0.825325	0.918848	0.924235	0.958824	0.958934	0.991384	0.894501	0.911336
C.leptostomum	0.969507	0.940701	0.962181	0.98038	0.997691	0.949478	0.862136	0.918447
C.longibursatus	0.784968	0.790719	0.987538	0.872302	0.799574	0.986215	0.895332	0.861386
C.minutus	0.754861	0.725045	0.885854	0.854939	0.919784	0.989353	0.970486	0.989583
C.nassatus	0.648075	0.636847	0.902056	0.93497	0.762985	0.83459	0.987365	0.98625
C.pateratum	0.953295	0.947737	0.916461	0.892757	N/A	N/A	N/A	N/A
S.edentatus	0.681995	0.588509	0.931746	0.934762	N/A	N/A	N/A	N/A
S.vulgaris	0.432463	0.0838459	0.898385	0.903914	N/A	N/A	N/A	N/A
T.serratus	0.780914	0.95766	0.945755	0.906947	0.403235	0.330617	0.741863	0.747475
C.tetracanthum	N/A	N/A	N/A	N/A	0.850704	0.775757	0.815306	0.776531
C.ultrajectinus	N/A	N/A	N/A	N/A	0.815767	0.913537	0.917526	0.894096
P.imparidentatum	N/A	N/A	N/A	N/A	0.540579	0.450282	0.916613	0.881707
